# Supplementary material for: Perchlorate salts confer psychrophilic characteristics in α-chymotrypsin
Source: Sci Rep. 2021 Aug 16;11:16523. doi: 10.1038/s41598-021-95997-2 (PMC8367967; doi:10.1038/s41598-021-95997-2)
Supplement: Supplementary file 1 — Supplementary Information 1. [file 41598_2021_95997_MOESM1_ESM.xlsx]

## Sheet: Figure 1
	ln(kcat/T)
1/T	Buffer	1 M NaClO4	0.5 M Mg(ClO4)2	0.25 M Mg(ClO4)2	Buffer + 1 M Glycine	Glycine + 1 M NaClO4	Glycine + 0.25M Mg(ClO4)2	Glycine + 0.5M Mg(ClO4)2
0.003245	-1.46467	-1.5189	-2.13109	-1.60733	-1.41323	-1.61857	-1.59462	-1.98273
0.003299	-1.63873	-1.71731	-2.08536	-1.75857	-1.73773	-1.74677	-1.71145	-2.09443
0.003354	-1.81048	-2.05058	-2.40547	-1.86548	-1.93756	-1.92668	-1.8335	-1.7926
0.003411	-1.90792	-2.09356	-2.61217	-2.2496	-2.05023	-2.13078	-1.90563	-2.0695
0.00347	-2.40962	-2.37508	-2.79501	-2.27402	-2.28658	-2.24871	-2.19369	-2.19962
0.003532	-2.63388	-2.66536	-2.73798	-2.26396	-2.69838	-2.62848	-2.46584	-2.67045
0.003595	-3.08971	-2.91878	-3.27298	-2.88926	-2.97703	-2.92479	-2.7529	-2.87769

## Sheet: Figure 3
	Buffer			0.25 M Mg(ClO4)2
	Mean	SEM	N	Mean	SEM	N
1 bar	28.35	1.611	4	28.55	3.393	4
500 bar	28.16	1.616	4	23.85	2.398	4
1000 bar	32.2	6.701	4	32.73	5.63	4
1500 bar	45.11	12.86	4	44.07	11.25	4

## Sheet: Figure 4a
Tris FTIR
	Pressure/ bar
v/ cm^-1	1	306	643	1068	1602	2075	2529	3315	3843	4375	4753	5111	5900	6537	6994	7686	8216	8663
1699.9	0	0	0	0	0	0	0	0	0	0	0	0	0	0	0	0	0	0
1699	7.63e-05	7.42e-05	7.23e-05	7.04e-05	6.9e-05	6.8e-05	6.74e-05	6.69e-05	6.71e-05	6.81e-05	6.73e-05	6.77e-05	6.75e-05	6.51e-05	6.33e-05	6.11e-05	5.88e-05	5.65e-05
1698	0.000178	0.000173	0.000169	0.000164	0.000161	0.000158	0.000157	0.000156	0.000157	0.000159	0.000158	0.000158	0.000158	0.000152	0.000148	0.000143	0.000138	0.000133
1697	0.000312	0.000303	0.000295	0.000286	0.00028	0.000276	0.000275	0.000274	0.000274	0.000277	0.000276	0.000275	0.000274	0.000266	0.000257	0.000248	0.00024	0.000232
1696.1	0.000483	0.00047	0.000458	0.000444	0.000435	0.000429	0.000427	0.000425	0.000426	0.000428	0.000426	0.000425	0.000422	0.000409	0.000395	0.00038	0.000369	0.000357
1695.1	0.000701	0.000683	0.000665	0.000645	0.000632	0.000624	0.00062	0.000616	0.000616	0.000616	0.000614	0.00061	0.000603	0.000584	0.000563	0.000542	0.000527	0.000511
1694.1	0.00097	0.000944	0.000921	0.000893	0.000876	0.000864	0.000858	0.000848	0.000846	0.000843	0.000837	0.000831	0.000818	0.000792	0.000762	0.000733	0.000713	0.000693
1693.2	0.00129	0.00125	0.00122	0.00119	0.00116	0.00115	0.00114	0.00112	0.00111	0.0011	0.00109	0.00108	0.00106	0.00103	0.000986	0.00095	0.000925	0.000901
1692.2	0.00165	0.0016	0.00157	0.00152	0.00149	0.00146	0.00144	0.00141	0.0014	0.00139	0.00137	0.00135	0.00132	0.00128	0.00123	0.00119	0.00116	0.00113
1691.2	0.00204	0.00198	0.00193	0.00187	0.00183	0.0018	0.00177	0.00172	0.0017	0.00168	0.00166	0.00164	0.0016	0.00154	0.00149	0.00144	0.00141	0.00137
1690.3	0.00244	0.00237	0.00231	0.00223	0.00218	0.00214	0.0021	0.00203	0.00201	0.00197	0.00195	0.00192	0.00187	0.00182	0.00176	0.0017	0.00166	0.00163
1689.3	0.00284	0.00275	0.00267	0.00258	0.00251	0.00246	0.00241	0.00233	0.0023	0.00226	0.00223	0.0022	0.00215	0.00209	0.00202	0.00196	0.00193	0.00189
1688.4	0.00321	0.00311	0.00302	0.00291	0.00283	0.00277	0.0027	0.00261	0.00257	0.00252	0.00249	0.00246	0.00241	0.00235	0.00228	0.00222	0.00219	0.00216
1687.4	0.00356	0.00344	0.00333	0.00321	0.00312	0.00305	0.00298	0.00287	0.00282	0.00278	0.00275	0.00272	0.00267	0.0026	0.00254	0.00248	0.00245	0.00241
1686.4	0.00388	0.00375	0.00363	0.0035	0.0034	0.00332	0.00324	0.00312	0.00307	0.00303	0.00299	0.00296	0.00292	0.00285	0.00279	0.00273	0.0027	0.00267
1685.5	0.0042	0.00406	0.00393	0.00379	0.00369	0.0036	0.00351	0.00338	0.00333	0.00328	0.00325	0.00322	0.00317	0.00311	0.00304	0.00298	0.00295	0.00292
1684.5	0.00453	0.00438	0.00424	0.0041	0.00398	0.0039	0.0038	0.00367	0.00361	0.00355	0.00352	0.00348	0.00344	0.00337	0.00331	0.00325	0.00322	0.00318
1683.5	0.00486	0.0047	0.00457	0.00442	0.0043	0.00421	0.00412	0.00397	0.00392	0.00385	0.00381	0.00378	0.00372	0.00366	0.00359	0.00353	0.0035	0.00347
1682.6	0.0052	0.00504	0.00491	0.00475	0.00464	0.00455	0.00445	0.00431	0.00425	0.00418	0.00413	0.00409	0.00404	0.00397	0.0039	0.00384	0.00381	0.00377
1681.6	0.00555	0.00539	0.00525	0.0051	0.00499	0.0049	0.0048	0.00465	0.00459	0.00452	0.00447	0.00443	0.00437	0.0043	0.00424	0.00418	0.00414	0.00411
1680.6	0.0059	0.00574	0.0056	0.00545	0.00534	0.00525	0.00515	0.00501	0.00495	0.00488	0.00483	0.00479	0.00473	0.00466	0.0046	0.00454	0.0045	0.00447
1679.7	0.00625	0.00609	0.00596	0.0058	0.00569	0.0056	0.00551	0.00537	0.00531	0.00524	0.0052	0.00515	0.0051	0.00503	0.00498	0.00492	0.00489	0.00486
1678.7	0.00661	0.00646	0.00632	0.00617	0.00605	0.00597	0.00587	0.00574	0.00568	0.00561	0.00557	0.00553	0.00547	0.00542	0.00537	0.00532	0.00529	0.00526
1677.7	0.00699	0.00683	0.00669	0.00654	0.00642	0.00634	0.00625	0.00611	0.00605	0.00599	0.00594	0.0059	0.00585	0.0058	0.00576	0.00572	0.00569	0.00566
1676.8	0.00737	0.00721	0.00707	0.00692	0.0068	0.00671	0.00662	0.00649	0.00643	0.00636	0.00632	0.00628	0.00623	0.00619	0.00616	0.00612	0.0061	0.00607
1675.8	0.00776	0.0076	0.00746	0.0073	0.00719	0.0071	0.007	0.00687	0.0068	0.00674	0.00669	0.00665	0.00661	0.00658	0.00655	0.00652	0.0065	0.00648
1674.9	0.00815	0.00799	0.00785	0.00769	0.00758	0.00748	0.00738	0.00724	0.00718	0.00711	0.00706	0.00702	0.00698	0.00696	0.00694	0.00691	0.0069	0.00687
1673.9	0.00854	0.00838	0.00824	0.00808	0.00797	0.00787	0.00777	0.00762	0.00756	0.00749	0.00744	0.0074	0.00735	0.00734	0.00733	0.00731	0.00729	0.00727
1672.9	0.00891	0.00876	0.00863	0.00847	0.00836	0.00826	0.00815	0.00801	0.00794	0.00787	0.00782	0.00778	0.00774	0.00772	0.00772	0.0077	0.00769	0.00767
1672	0.00929	0.00915	0.00902	0.00887	0.00875	0.00865	0.00855	0.00841	0.00834	0.00827	0.00822	0.00818	0.00813	0.00812	0.00812	0.0081	0.00809	0.00807
1671	0.00968	0.00955	0.00942	0.00927	0.00916	0.00907	0.00897	0.00882	0.00876	0.00869	0.00864	0.00859	0.00855	0.00854	0.00853	0.00852	0.00851	0.0085
1670	0.01008	0.00995	0.00984	0.0097	0.00959	0.0095	0.0094	0.00926	0.0092	0.00913	0.00908	0.00904	0.00899	0.00898	0.00897	0.00896	0.00895	0.00893
1669.1	0.01049	0.01038	0.01027	0.01014	0.01004	0.00995	0.00986	0.00973	0.00967	0.0096	0.00955	0.00951	0.00946	0.00944	0.00943	0.00941	0.0094	0.00938
1668.1	0.01092	0.01081	0.01071	0.01059	0.0105	0.01041	0.01033	0.01021	0.01015	0.01008	0.01003	0.00999	0.00994	0.00991	0.0099	0.00988	0.00986	0.00985
1667.1	0.01133	0.01124	0.01115	0.01104	0.01096	0.01088	0.0108	0.01069	0.01064	0.01057	0.01052	0.01048	0.01043	0.0104	0.01038	0.01035	0.01033	0.01032
1666.2	0.01174	0.01166	0.01158	0.01148	0.01141	0.01134	0.01127	0.01117	0.01112	0.01106	0.01101	0.01097	0.01091	0.01088	0.01085	0.01082	0.0108	0.01078
1665.2	0.01212	0.01206	0.01199	0.01191	0.01184	0.01179	0.01173	0.01164	0.0116	0.01154	0.01149	0.01145	0.01139	0.01134	0.01132	0.01128	0.01126	0.01124
1664.2	0.01248	0.01243	0.01237	0.01231	0.01226	0.01222	0.01217	0.0121	0.01206	0.012	0.01196	0.01192	0.01185	0.0118	0.01177	0.01173	0.01171	0.01168
1663.3	0.01282	0.01279	0.01274	0.0127	0.01266	0.01263	0.01259	0.01254	0.0125	0.01245	0.01241	0.01236	0.0123	0.01224	0.01221	0.01217	0.01214	0.01212
1662.3	0.01316	0.01314	0.01311	0.01308	0.01305	0.01303	0.013	0.01297	0.01293	0.01289	0.01285	0.0128	0.01273	0.01268	0.01263	0.01259	0.01257	0.01254
1661.4	0.01351	0.0135	0.01348	0.01347	0.01344	0.01343	0.01342	0.01339	0.01336	0.01332	0.01328	0.01323	0.01316	0.0131	0.01305	0.01301	0.01298	0.01295
1660.4	0.01388	0.01388	0.01387	0.01387	0.01385	0.01385	0.01384	0.01381	0.01379	0.01375	0.0137	0.01365	0.01358	0.01352	0.01347	0.01342	0.01339	0.01336
1659.4	0.01428	0.01429	0.01429	0.01429	0.01428	0.01428	0.01427	0.01425	0.01422	0.01418	0.01413	0.01408	0.014	0.01393	0.01388	0.01383	0.0138	0.01377
1658.5	0.01471	0.01472	0.01473	0.01474	0.01473	0.01473	0.01472	0.01469	0.01466	0.01462	0.01457	0.01451	0.01442	0.01435	0.01429	0.01424	0.0142	0.01417
1657.5	0.01516	0.01518	0.01519	0.01521	0.0152	0.0152	0.01518	0.01515	0.01512	0.01506	0.015	0.01494	0.01484	0.01477	0.0147	0.01464	0.01461	0.01458
1656.5	0.01562	0.01564	0.01566	0.01568	0.01568	0.01567	0.01565	0.01561	0.01558	0.01551	0.01545	0.01537	0.01526	0.01518	0.01511	0.01505	0.01501	0.01498
1655.6	0.01607	0.0161	0.01612	0.01615	0.01615	0.01615	0.01612	0.01607	0.01603	0.01596	0.01589	0.01581	0.01568	0.01559	0.01552	0.01545	0.01541	0.01537
1654.6	0.0165	0.01654	0.01657	0.01661	0.01661	0.0166	0.01657	0.01652	0.01648	0.01639	0.01632	0.01623	0.01609	0.016	0.01593	0.01585	0.01581	0.01577
1653.6	0.01691	0.01696	0.01699	0.01704	0.01705	0.01704	0.01701	0.01695	0.01691	0.01682	0.01673	0.01664	0.01649	0.0164	0.01633	0.01625	0.01621	0.01617
1652.7	0.01729	0.01735	0.01739	0.01745	0.01746	0.01745	0.01742	0.01736	0.01731	0.01723	0.01714	0.01704	0.01689	0.0168	0.01673	0.01665	0.01661	0.01657
1651.7	0.01766	0.01772	0.01777	0.01783	0.01785	0.01784	0.01781	0.01775	0.0177	0.01762	0.01752	0.01742	0.01728	0.01719	0.01712	0.01705	0.01701	0.01697
1650.7	0.01801	0.01808	0.01813	0.01819	0.01821	0.0182	0.01818	0.01811	0.01806	0.01799	0.01789	0.01779	0.01765	0.01757	0.01751	0.01745	0.01742	0.01737
1649.8	0.01835	0.01842	0.01848	0.01854	0.01856	0.01855	0.01853	0.01846	0.01841	0.01833	0.01824	0.01814	0.01801	0.01794	0.01789	0.01784	0.01781	0.01777
1648.8	0.01868	0.01875	0.01881	0.01887	0.01889	0.01888	0.01886	0.01878	0.01873	0.01866	0.01857	0.01848	0.01836	0.0183	0.01826	0.01822	0.0182	0.01816
1647.9	0.019	0.01907	0.01914	0.0192	0.01921	0.0192	0.01918	0.0191	0.01904	0.01898	0.01889	0.0188	0.01869	0.01865	0.01862	0.01859	0.01857	0.01853
1646.9	0.01933	0.01939	0.01946	0.01952	0.01953	0.01951	0.01949	0.0194	0.01935	0.01928	0.0192	0.01911	0.01901	0.01898	0.01896	0.01895	0.01893	0.01889
1645.9	0.01964	0.0197	0.01977	0.01983	0.01984	0.01982	0.01979	0.01971	0.01965	0.01958	0.0195	0.01942	0.01932	0.01931	0.0193	0.01929	0.01927	0.01924
1645	0.01996	0.02002	0.02009	0.02015	0.02015	0.02013	0.0201	0.02002	0.01996	0.01989	0.01981	0.01973	0.01964	0.01964	0.01964	0.01963	0.01962	0.01958
1644	0.02028	0.02034	0.02041	0.02046	0.02047	0.02045	0.02042	0.02033	0.02028	0.02021	0.02014	0.02005	0.01997	0.01997	0.01998	0.01997	0.01995	0.01992
1643	0.02059	0.02065	0.02072	0.02078	0.02078	0.02078	0.02074	0.02066	0.02061	0.02054	0.02047	0.02039	0.0203	0.0203	0.0203	0.02029	0.02027	0.02024
1642.1	0.0209	0.02096	0.02103	0.02109	0.0211	0.0211	0.02107	0.02099	0.02094	0.02087	0.0208	0.02073	0.02063	0.02062	0.02062	0.0206	0.02058	0.02055
1641.1	0.02118	0.02125	0.02132	0.02139	0.02141	0.02141	0.02138	0.02131	0.02127	0.0212	0.02113	0.02105	0.02096	0.02092	0.02091	0.02089	0.02086	0.02083
1640.1	0.02142	0.0215	0.02157	0.02165	0.02168	0.02169	0.02166	0.02159	0.02157	0.0215	0.02143	0.02135	0.02125	0.0212	0.02117	0.02114	0.02111	0.02107
1639.2	0.0216	0.02168	0.02177	0.02185	0.02189	0.0219	0.02188	0.02183	0.02181	0.02175	0.02168	0.0216	0.0215	0.02142	0.02138	0.02134	0.0213	0.02126
1638.2	0.02169	0.02178	0.02187	0.02197	0.02201	0.02202	0.02202	0.02198	0.02196	0.02191	0.02185	0.02177	0.02167	0.02158	0.02152	0.02147	0.02143	0.02139
1637.2	0.02167	0.02177	0.02186	0.02197	0.02202	0.02204	0.02204	0.02202	0.02201	0.02197	0.02191	0.02184	0.02174	0.02164	0.02157	0.02151	0.02147	0.02143
1636.3	0.02152	0.02164	0.02174	0.02185	0.02191	0.02193	0.02195	0.02194	0.02194	0.02191	0.02186	0.0218	0.0217	0.0216	0.02152	0.02146	0.02142	0.02138
1635.3	0.02126	0.02138	0.02149	0.0216	0.02167	0.02169	0.02172	0.02173	0.02174	0.02172	0.02168	0.02164	0.02155	0.02145	0.02137	0.02131	0.02127	0.02124
1634.4	0.02089	0.021	0.02111	0.02123	0.02131	0.02134	0.02137	0.0214	0.02142	0.02141	0.02139	0.02135	0.02128	0.02119	0.02111	0.02105	0.02102	0.02099
1633.4	0.02041	0.02052	0.02063	0.02075	0.02083	0.02087	0.02091	0.02096	0.02098	0.02099	0.02098	0.02096	0.0209	0.02082	0.02075	0.0207	0.02067	0.02066
1632.4	0.01983	0.01994	0.02005	0.02016	0.02026	0.02031	0.02036	0.02042	0.02045	0.02047	0.02047	0.02047	0.02043	0.02036	0.02029	0.02025	0.02023	0.02023
1631.5	0.01916	0.01927	0.01937	0.01949	0.01959	0.01965	0.01971	0.01979	0.01982	0.01986	0.01988	0.01989	0.01987	0.01981	0.01975	0.01972	0.01971	0.01971
1630.5	0.0184	0.01851	0.01861	0.01874	0.01883	0.01891	0.01897	0.01907	0.01912	0.01917	0.01921	0.01923	0.01923	0.01919	0.01913	0.01912	0.01912	0.01912
1629.5	0.01755	0.01767	0.01777	0.01789	0.01799	0.01808	0.01816	0.01828	0.01834	0.01841	0.01846	0.01851	0.01853	0.01849	0.01845	0.01844	0.01845	0.01847
1628.6	0.01663	0.01674	0.01684	0.01697	0.01707	0.01717	0.01727	0.01742	0.01748	0.01757	0.01765	0.01771	0.01775	0.01773	0.01771	0.01772	0.01774	0.01776
1627.6	0.01563	0.01574	0.01585	0.01597	0.01608	0.0162	0.01631	0.01649	0.01657	0.01667	0.01677	0.01685	0.01692	0.01692	0.01692	0.01694	0.01697	0.01701
1626.6	0.01458	0.01469	0.0148	0.01492	0.01504	0.01517	0.0153	0.0155	0.0156	0.01572	0.01583	0.01594	0.01604	0.01606	0.01608	0.01612	0.01616	0.01621
1625.7	0.0135	0.01362	0.01372	0.01385	0.01397	0.0141	0.01425	0.01448	0.01459	0.01473	0.01487	0.01499	0.01512	0.01517	0.01521	0.01527	0.01532	0.01538
1624.7	0.01242	0.01253	0.01264	0.01277	0.0129	0.01303	0.01319	0.01345	0.01357	0.01373	0.01388	0.01402	0.01418	0.01425	0.01431	0.01439	0.01445	0.01452
1623.7	0.01136	0.01147	0.01157	0.0117	0.01184	0.01197	0.01214	0.01241	0.01255	0.01272	0.01288	0.01304	0.01323	0.01332	0.01341	0.01351	0.01357	0.01366
1622.8	0.01033	0.01044	0.01054	0.01067	0.0108	0.01094	0.01111	0.0114	0.01154	0.01172	0.01189	0.01206	0.01228	0.0124	0.0125	0.01262	0.01269	0.01278
1621.8	0.00935	0.00946	0.00956	0.00967	0.00981	0.00994	0.01012	0.0104	0.01055	0.01074	0.01092	0.0111	0.01134	0.01148	0.0116	0.01173	0.01181	0.01191
1620.9	0.00842	0.00852	0.00861	0.00873	0.00885	0.00899	0.00916	0.00945	0.00959	0.00979	0.00997	0.01015	0.01041	0.01058	0.01071	0.01085	0.01094	0.01104
1619.9	0.00754	0.00764	0.00772	0.00782	0.00795	0.00808	0.00824	0.00852	0.00866	0.00886	0.00905	0.00924	0.0095	0.00969	0.00984	0.00999	0.01008	0.01018
1618.9	0.00671	0.0068	0.00688	0.00697	0.00709	0.00721	0.00736	0.00764	0.00777	0.00797	0.00816	0.00835	0.00862	0.00882	0.00898	0.00914	0.00923	0.00933
1618	0.00594	0.00602	0.00609	0.00617	0.00628	0.00639	0.00653	0.00679	0.00693	0.00712	0.0073	0.00749	0.00777	0.00798	0.00815	0.00831	0.00841	0.00851
1617	0.00523	0.0053	0.00535	0.00543	0.00552	0.00563	0.00576	0.006	0.00613	0.00631	0.00649	0.00667	0.00695	0.00717	0.00735	0.00751	0.00762	0.00771
1616	0.00457	0.00463	0.00468	0.00475	0.00483	0.00492	0.00504	0.00526	0.00539	0.00556	0.00573	0.0059	0.00618	0.00641	0.00659	0.00675	0.00685	0.00695
1615.1	0.00397	0.00402	0.00406	0.00412	0.00419	0.00427	0.00438	0.00458	0.0047	0.00486	0.00502	0.00519	0.00545	0.00568	0.00587	0.00603	0.00613	0.00623
1614.1	0.00343	0.00347	0.0035	0.00355	0.00361	0.00368	0.00378	0.00396	0.00407	0.00422	0.00436	0.00452	0.00478	0.00501	0.00519	0.00535	0.00545	0.00554
1613.1	0.00294	0.00297	0.003	0.00304	0.00309	0.00315	0.00323	0.0034	0.00349	0.00363	0.00377	0.00391	0.00416	0.00438	0.00456	0.00472	0.00481	0.0049
1612.2	0.0025	0.00252	0.00255	0.00258	0.00262	0.00268	0.00275	0.0029	0.00298	0.0031	0.00323	0.00336	0.00359	0.0038	0.00397	0.00412	0.00421	0.0043
1611.2	0.00211	0.00213	0.00215	0.00217	0.00221	0.00226	0.00232	0.00245	0.00252	0.00263	0.00274	0.00286	0.00307	0.00327	0.00343	0.00357	0.00365	0.00373
1610.2	0.00177	0.00178	0.0018	0.00182	0.00185	0.00189	0.00194	0.00206	0.00212	0.00222	0.00231	0.00242	0.00261	0.00278	0.00293	0.00306	0.00313	0.00321
1609.3	0.00148	0.00149	0.0015	0.00151	0.00154	0.00157	0.00162	0.00172	0.00177	0.00185	0.00193	0.00203	0.00219	0.00235	0.00248	0.00259	0.00266	0.00272
1608.3	0.00123	0.00123	0.00124	0.00125	0.00128	0.0013	0.00134	0.00142	0.00146	0.00154	0.0016	0.00168	0.00182	0.00195	0.00207	0.00217	0.00222	0.00228
1607.4	0.00102	0.00102	0.00103	0.00103	0.00105	0.00107	0.0011	0.00117	0.0012	0.00126	0.00131	0.00137	0.00149	0.0016	0.0017	0.00178	0.00183	0.00187
1606.4	0.000837	0.000834	0.00084	0.000843	0.000856	0.000869	0.000893	0.000946	0.000972	0.00102	0.00106	0.00111	0.00119	0.00129	0.00136	0.00143	0.00147	0.00151
1605.4	0.000675	0.000672	0.000675	0.000675	0.000684	0.000695	0.000711	0.000751	0.00077	0.000803	0.000832	0.000868	0.000932	0.001	0.00106	0.00112	0.00115	0.00118
1604.5	0.000529	0.000524	0.000526	0.000524	0.00053	0.000538	0.000549	0.000576	0.00059	0.000613	0.000633	0.000658	0.000703	0.000757	0.000802	0.000841	0.000868	0.000891
1603.5	0.000394	0.000389	0.000389	0.000386	0.00039	0.000396	0.000403	0.00042	0.00043	0.000444	0.000458	0.000474	0.000504	0.000542	0.000574	0.000603	0.000623	0.00064
1602.5	0.000271	0.000267	0.000266	0.000263	0.000264	0.000268	0.000273	0.000282	0.000289	0.000298	0.000306	0.000316	0.000335	0.000359	0.000381	0.000401	0.000415	0.000427
1601.6	0.000162	0.000159	0.000157	0.000155	0.000155	0.000158	0.00016	0.000165	0.000169	0.000174	0.000179	0.000184	0.000195	0.000208	0.000222	0.000234	0.000243	0.000251
1600.6	7.08e-05	6.88e-05	6.8e-05	6.66e-05	6.62e-05	6.75e-05	6.86e-05	7.03e-05	7.22e-05	7.4e-05	7.64e-05	7.88e-05	8.33e-05	8.91e-05	9.59e-05	0.000102	0.000106	0.00011
1599.6	0	0	0	0	0	0	0	0	0	0	0	0	0	0	0	0	0	0

## Sheet: Figure 4b
Tris	% composition
pressure/ bar	side chains	turns and loops	a-helcies	random coils	ß-sheets
1	10.3896	18.2588	8.74879	16.5514	51.0088
306	10.5877	18.2501	8.77628	16.4383	50.3567
643	10.6511	18.1629	8.86563	16.3407	49.978
1068	10.5006	17.9814	8.90607	16.3343	49.8787
1602	10.458	17.7533	8.92733	16.3422	49.9666
2075	10.4837	17.5692	8.89158	16.3331	49.8192
2529	10.464	17.3082	8.9168	16.3079	49.9099
3315	10.5953	16.9297	8.9358	16.2433	49.8191
3843	10.6715	16.6938	8.89028	16.2127	49.8477
4375	10.8203	16.4411	8.88735	16.0785	49.7347
4753	10.9839	16.2361	8.83681	15.966	49.6313
5111	11.1703	16.0498	8.78564	15.8418	49.5202
5900	11.3213	15.938	8.78191	15.7167	49.3442
6537	11.3439	16.1861	8.79463	15.5641	48.9278
6994	11.3671	16.169	8.75031	15.4818	48.7636
7686	11.335	16.2048	8.75195	15.4056	48.5617
8216	11.3174	16.2481	8.75857	15.3478	48.4154
8663	11.3121	16.2946	8.74792	15.3058	48.2916

## Sheet: Figure 4c
Perchlorate
	Pressure/ bar
v/ cm^-1	1	406	760	1142	1784	2151	2561	2888	3370	3987	4764	5325	5980	6685	7443	8534	8908
1699.9	0	0	0	0	0	0	0	0	0	0	0	0	0	0	0	0	0
1699	0.000106	7.82e-05	7.58e-05	7.4e-05	7.34e-05	7.3e-05	7.25e-05	7.25e-05	7.25e-05	7.38e-05	7.55e-05	7.44e-05	7.38e-05	7.35e-05	7.4e-05	7.58e-05	7.49e-05
1698	0.000233	0.000178	0.000173	0.00017	0.000169	0.000168	0.000167	0.000167	0.000168	0.00017	0.000173	0.000171	0.000169	0.000168	0.000168	0.00017	0.000168
1697	0.000384	0.000304	0.000296	0.000291	0.000289	0.000288	0.000287	0.000288	0.000288	0.000292	0.000296	0.000292	0.000287	0.000283	0.000282	0.000284	0.000279
1696.1	0.000567	0.000461	0.000451	0.000444	0.000442	0.000441	0.000439	0.00044	0.000441	0.000445	0.000449	0.000441	0.000431	0.000424	0.00042	0.00042	0.000411
1695.1	0.000786	0.000659	0.000646	0.000638	0.000635	0.000633	0.000629	0.000631	0.000632	0.000636	0.000637	0.000624	0.000607	0.000594	0.000586	0.000581	0.000567
1694.1	0.00105	0.000901	0.000886	0.000876	0.000871	0.000868	0.000863	0.000863	0.000863	0.000867	0.000862	0.000841	0.000814	0.000794	0.000779	0.000768	0.00075
1693.2	0.00135	0.00119	0.00117	0.00116	0.00115	0.00114	0.00113	0.00113	0.00113	0.00113	0.00112	0.00109	0.00105	0.00102	0.000996	0.000978	0.000955
1692.2	0.00169	0.00151	0.00149	0.00147	0.00146	0.00145	0.00144	0.00143	0.00142	0.00142	0.0014	0.00135	0.0013	0.00126	0.00123	0.00121	0.00118
1691.2	0.00206	0.00186	0.00183	0.00181	0.00179	0.00177	0.00175	0.00174	0.00173	0.00172	0.00169	0.00163	0.00157	0.00152	0.00148	0.00145	0.00142
1690.3	0.00244	0.00222	0.00219	0.00216	0.00213	0.00211	0.00208	0.00206	0.00204	0.00203	0.00198	0.00192	0.00184	0.00178	0.00174	0.0017	0.00167
1689.3	0.00281	0.00258	0.00254	0.0025	0.00246	0.00243	0.0024	0.00237	0.00235	0.00233	0.00228	0.0022	0.00212	0.00205	0.00201	0.00196	0.00193
1688.4	0.00318	0.00294	0.00288	0.00283	0.00278	0.00275	0.0027	0.00268	0.00264	0.00262	0.00256	0.00249	0.0024	0.00233	0.00228	0.00223	0.0022
1687.4	0.00353	0.00327	0.00321	0.00315	0.00309	0.00305	0.003	0.00297	0.00293	0.0029	0.00284	0.00276	0.00267	0.0026	0.00255	0.00251	0.00248
1686.4	0.00386	0.00359	0.00352	0.00346	0.00339	0.00334	0.00329	0.00325	0.00321	0.00317	0.00311	0.00304	0.00295	0.00288	0.00283	0.00279	0.00276
1685.5	0.00418	0.0039	0.00383	0.00376	0.00368	0.00364	0.00358	0.00354	0.0035	0.00345	0.00339	0.00332	0.00323	0.00316	0.00311	0.00307	0.00304
1684.5	0.0045	0.00422	0.00414	0.00407	0.004	0.00395	0.00389	0.00385	0.0038	0.00375	0.00369	0.00361	0.00353	0.00346	0.00341	0.00337	0.00334
1683.5	0.00482	0.00455	0.00447	0.0044	0.00432	0.00428	0.00422	0.00417	0.00413	0.00407	0.00401	0.00393	0.00385	0.00378	0.00373	0.00369	0.00366
1682.6	0.00514	0.00489	0.00481	0.00474	0.00466	0.00462	0.00456	0.00452	0.00447	0.00442	0.00435	0.00427	0.00419	0.00412	0.00408	0.00404	0.00401
1681.6	0.00547	0.00523	0.00515	0.00508	0.00501	0.00497	0.00491	0.00488	0.00483	0.00478	0.00471	0.00463	0.00455	0.00449	0.00444	0.00441	0.00438
1680.6	0.0058	0.00557	0.0055	0.00543	0.00537	0.00533	0.00528	0.00525	0.0052	0.00515	0.00508	0.00501	0.00494	0.00488	0.00484	0.0048	0.00478
1679.7	0.00614	0.00593	0.00586	0.00579	0.00573	0.0057	0.00565	0.00562	0.00558	0.00553	0.00547	0.00541	0.00534	0.00528	0.00525	0.00521	0.00519
1678.7	0.0065	0.0063	0.00623	0.00617	0.00611	0.00608	0.00603	0.00601	0.00597	0.00592	0.00587	0.00582	0.00576	0.00571	0.00567	0.00564	0.00562
1677.7	0.00687	0.00669	0.00662	0.00656	0.0065	0.00647	0.00643	0.00641	0.00637	0.00633	0.00629	0.00624	0.00619	0.00614	0.00611	0.00608	0.00605
1676.8	0.00727	0.00711	0.00704	0.00698	0.00692	0.00689	0.00684	0.00682	0.00679	0.00675	0.00671	0.00667	0.00662	0.00658	0.00655	0.00651	0.00648
1675.8	0.00769	0.00754	0.00747	0.00741	0.00735	0.00732	0.00727	0.00725	0.00722	0.00718	0.00714	0.0071	0.00706	0.00701	0.00697	0.00692	0.00689
1674.9	0.00813	0.00799	0.00792	0.00785	0.00779	0.00776	0.00771	0.00768	0.00765	0.0076	0.00756	0.00752	0.00748	0.00742	0.00738	0.00732	0.00728
1673.9	0.00856	0.00844	0.00837	0.00831	0.00824	0.0082	0.00815	0.00812	0.00808	0.00802	0.00797	0.00793	0.00788	0.00783	0.00777	0.0077	0.00767
1672.9	0.009	0.0089	0.00882	0.00876	0.00869	0.00864	0.00858	0.00855	0.0085	0.00843	0.00837	0.00833	0.00828	0.00821	0.00815	0.00808	0.00804
1672	0.00943	0.00934	0.00927	0.0092	0.00912	0.00907	0.009	0.00896	0.00891	0.00883	0.00877	0.00872	0.00867	0.0086	0.00854	0.00846	0.00843
1671	0.00986	0.00978	0.0097	0.00963	0.00955	0.00949	0.00942	0.00938	0.00931	0.00924	0.00916	0.00911	0.00906	0.009	0.00893	0.00886	0.00883
1670	0.01027	0.0102	0.01013	0.01006	0.00997	0.00992	0.00984	0.0098	0.00973	0.00965	0.00958	0.00953	0.00948	0.00941	0.00935	0.00928	0.00924
1669.1	0.01068	0.01062	0.01056	0.01049	0.0104	0.01035	0.01028	0.01023	0.01017	0.01009	0.01002	0.00996	0.00992	0.00985	0.00978	0.00971	0.00968
1668.1	0.01108	0.01104	0.01098	0.01092	0.01084	0.01079	0.01072	0.01068	0.01062	0.01054	0.01048	0.01042	0.01037	0.0103	0.01023	0.01016	0.01012
1667.1	0.01148	0.01146	0.01141	0.01135	0.01128	0.01124	0.01117	0.01114	0.01108	0.011	0.01094	0.01089	0.01084	0.01077	0.01069	0.01061	0.01058
1666.2	0.01186	0.01187	0.01182	0.01177	0.01171	0.01167	0.01162	0.01159	0.01154	0.01147	0.01141	0.01136	0.01131	0.01123	0.01115	0.01107	0.01104
1665.2	0.01223	0.01226	0.01222	0.01218	0.01213	0.0121	0.01206	0.01203	0.01199	0.01192	0.01187	0.01182	0.01177	0.01169	0.0116	0.01152	0.01149
1664.2	0.01259	0.01263	0.0126	0.01257	0.01253	0.01251	0.01248	0.01246	0.01242	0.01236	0.01232	0.01227	0.01222	0.01214	0.01205	0.01197	0.01193
1663.3	0.01294	0.01299	0.01297	0.01294	0.01292	0.01291	0.01289	0.01287	0.01284	0.0128	0.01275	0.01271	0.01266	0.01258	0.01249	0.0124	0.01237
1662.3	0.01328	0.01335	0.01334	0.01332	0.01331	0.0133	0.01328	0.01328	0.01325	0.01321	0.01318	0.01314	0.0131	0.01302	0.01292	0.01284	0.0128
1661.4	0.01364	0.01372	0.01371	0.0137	0.01369	0.01369	0.01368	0.01368	0.01366	0.01363	0.0136	0.01357	0.01353	0.01345	0.01335	0.01327	0.01323
1660.4	0.01403	0.01411	0.0141	0.01409	0.01409	0.0141	0.01409	0.01409	0.01408	0.01405	0.01402	0.01399	0.01395	0.01388	0.01378	0.01369	0.01365
1659.4	0.01443	0.01452	0.01451	0.01451	0.01451	0.01451	0.0145	0.01451	0.0145	0.01447	0.01444	0.01442	0.01438	0.0143	0.0142	0.01411	0.01407
1658.5	0.01486	0.01495	0.01494	0.01494	0.01494	0.01494	0.01493	0.01494	0.01492	0.0149	0.01487	0.01484	0.0148	0.01472	0.01462	0.01453	0.01449
1657.5	0.0153	0.01539	0.01538	0.01538	0.01538	0.01538	0.01537	0.01537	0.01536	0.01532	0.01529	0.01526	0.01522	0.01514	0.01504	0.01494	0.01489
1656.5	0.01574	0.01583	0.01583	0.01582	0.01582	0.01582	0.01581	0.01581	0.01579	0.01575	0.01572	0.01568	0.01564	0.01555	0.01544	0.01534	0.01529
1655.6	0.01618	0.01627	0.01626	0.01626	0.01625	0.01625	0.01624	0.01623	0.01621	0.01617	0.01613	0.01609	0.01605	0.01595	0.01584	0.01574	0.01569
1654.6	0.0166	0.01669	0.01669	0.01668	0.01668	0.01667	0.01666	0.01665	0.01662	0.01658	0.01653	0.01649	0.01645	0.01635	0.01624	0.01613	0.01607
1653.6	0.01701	0.0171	0.0171	0.01709	0.01709	0.01708	0.01707	0.01705	0.01702	0.01698	0.01693	0.01688	0.01685	0.01675	0.01663	0.01652	0.01647
1652.7	0.01741	0.0175	0.0175	0.0175	0.01749	0.01748	0.01746	0.01744	0.01742	0.01737	0.01731	0.01727	0.01725	0.01715	0.01703	0.01692	0.01686
1651.7	0.01781	0.0179	0.0179	0.01789	0.01788	0.01787	0.01785	0.01783	0.0178	0.01775	0.0177	0.01767	0.01765	0.01756	0.01744	0.01732	0.01727
1650.7	0.01819	0.01828	0.01828	0.01827	0.01826	0.01825	0.01822	0.0182	0.01817	0.01812	0.01807	0.01805	0.01804	0.01796	0.01785	0.01773	0.01767
1649.8	0.01857	0.01866	0.01865	0.01864	0.01862	0.01861	0.01858	0.01856	0.01852	0.01848	0.01843	0.01843	0.01843	0.01835	0.01825	0.01812	0.01807
1648.8	0.01894	0.01902	0.01901	0.01899	0.01896	0.01895	0.01892	0.01889	0.01886	0.01881	0.01877	0.01878	0.0188	0.01873	0.01863	0.0185	0.01845
1647.9	0.0193	0.01937	0.01936	0.01933	0.0193	0.01928	0.01925	0.01922	0.01918	0.01913	0.01909	0.01912	0.01915	0.01909	0.01899	0.01886	0.01881
1646.9	0.01964	0.01971	0.01969	0.01965	0.01962	0.01959	0.01956	0.01953	0.01949	0.01944	0.01941	0.01945	0.01949	0.01944	0.01934	0.01921	0.01916
1645.9	0.01998	0.02003	0.02001	0.01997	0.01992	0.0199	0.01987	0.01983	0.01979	0.01974	0.01972	0.01977	0.01982	0.01977	0.01967	0.01954	0.01949
1645	0.0203	0.02035	0.02032	0.02028	0.02023	0.0202	0.02017	0.02014	0.02009	0.02004	0.02003	0.02009	0.02014	0.02009	0.01998	0.01985	0.0198
1644	0.02062	0.02066	0.02062	0.02058	0.02053	0.0205	0.02047	0.02044	0.0204	0.02035	0.02034	0.0204	0.02045	0.0204	0.02028	0.02014	0.02009
1643	0.02092	0.02095	0.02092	0.02088	0.02082	0.0208	0.02076	0.02073	0.0207	0.02065	0.02064	0.0207	0.02073	0.02068	0.02056	0.02041	0.02035
1642.1	0.0212	0.02123	0.0212	0.02116	0.02111	0.02109	0.02105	0.02102	0.02098	0.02094	0.02093	0.02097	0.021	0.02093	0.0208	0.02064	0.02057
1641.1	0.02146	0.02149	0.02145	0.02142	0.02137	0.02135	0.02132	0.02129	0.02125	0.02122	0.0212	0.02122	0.02122	0.02114	0.021	0.02083	0.02076
1640.1	0.02167	0.0217	0.02167	0.02164	0.0216	0.02157	0.02155	0.02152	0.02148	0.02145	0.02142	0.02142	0.0214	0.02131	0.02116	0.02098	0.02089
1639.2	0.02181	0.02185	0.02182	0.02179	0.02176	0.02174	0.02171	0.02169	0.02165	0.02162	0.02158	0.02156	0.02151	0.02141	0.02126	0.02107	0.02098
1638.2	0.02186	0.02191	0.02189	0.02186	0.02183	0.02181	0.02179	0.02177	0.02174	0.02171	0.02166	0.02162	0.02155	0.02143	0.02128	0.02109	0.021
1637.2	0.02179	0.02185	0.02184	0.02183	0.02179	0.02178	0.02177	0.02175	0.02172	0.02169	0.02163	0.02158	0.02149	0.02137	0.02123	0.02104	0.02095
1636.3	0.0216	0.02167	0.02167	0.02167	0.02164	0.02163	0.02162	0.0216	0.02158	0.02156	0.02149	0.02142	0.02133	0.02122	0.02109	0.02091	0.02083
1635.3	0.02128	0.02136	0.02138	0.02139	0.02136	0.02136	0.02136	0.02134	0.02132	0.02131	0.02124	0.02116	0.02107	0.02097	0.02086	0.02071	0.02063
1634.4	0.02084	0.02094	0.02097	0.02098	0.02097	0.02097	0.02097	0.02096	0.02094	0.02094	0.02087	0.0208	0.02071	0.02062	0.02054	0.02042	0.02036
1633.4	0.02028	0.0204	0.02044	0.02047	0.02047	0.02047	0.02048	0.02047	0.02046	0.02046	0.0204	0.02033	0.02024	0.02018	0.02014	0.02006	0.02002
1632.4	0.01961	0.01976	0.01981	0.01985	0.01987	0.01987	0.01989	0.01988	0.01988	0.01989	0.01984	0.01977	0.01969	0.01966	0.01964	0.01961	0.01959
1631.5	0.01886	0.01902	0.01908	0.01914	0.01917	0.01918	0.0192	0.0192	0.01922	0.01923	0.01919	0.01912	0.01906	0.01905	0.01907	0.01908	0.01907
1630.5	0.01801	0.01819	0.01827	0.01834	0.01839	0.01841	0.01844	0.01845	0.01847	0.01849	0.01846	0.0184	0.01834	0.01836	0.01842	0.01847	0.01848
1629.5	0.01708	0.01729	0.01738	0.01746	0.01753	0.01756	0.0176	0.01762	0.01766	0.01769	0.01767	0.01762	0.01757	0.01761	0.0177	0.01779	0.01782
1628.6	0.01608	0.01631	0.01642	0.01651	0.0166	0.01664	0.0167	0.01673	0.01678	0.01683	0.01682	0.01678	0.01674	0.01681	0.01692	0.01705	0.0171
1627.6	0.01503	0.01527	0.0154	0.01551	0.01562	0.01567	0.01574	0.01578	0.01584	0.01591	0.01592	0.01589	0.01587	0.01596	0.0161	0.01626	0.01632
1626.6	0.01395	0.0142	0.01434	0.01446	0.01459	0.01465	0.01474	0.01479	0.01487	0.01495	0.01498	0.01497	0.01496	0.01508	0.01524	0.01543	0.01551
1625.7	0.01285	0.01311	0.01325	0.01339	0.01354	0.01361	0.01371	0.01377	0.01386	0.01396	0.01402	0.01402	0.01404	0.01417	0.01436	0.01457	0.01467
1624.7	0.01177	0.01203	0.01218	0.01233	0.01249	0.01256	0.01268	0.01275	0.01285	0.01296	0.01304	0.01307	0.0131	0.01326	0.01347	0.0137	0.01381
1623.7	0.01073	0.01098	0.01113	0.01128	0.01145	0.01153	0.01165	0.01173	0.01184	0.01197	0.01207	0.01212	0.01218	0.01235	0.01257	0.01283	0.01294
1622.8	0.00973	0.00998	0.01012	0.01027	0.01044	0.01053	0.01066	0.01074	0.01086	0.01099	0.01112	0.01119	0.01127	0.01145	0.01169	0.01196	0.01208
1621.8	0.00879	0.00902	0.00917	0.00931	0.00948	0.00957	0.0097	0.00979	0.00991	0.01005	0.01019	0.01028	0.01038	0.01058	0.01082	0.01111	0.01123
1620.9	0.00792	0.00813	0.00826	0.0084	0.00856	0.00865	0.00878	0.00887	0.00899	0.00914	0.0093	0.00941	0.00953	0.00974	0.00999	0.01027	0.0104
1619.9	0.0071	0.00729	0.00742	0.00754	0.0077	0.00778	0.00791	0.008	0.00812	0.00826	0.00844	0.00857	0.00871	0.00892	0.00918	0.00946	0.0096
1618.9	0.00635	0.00651	0.00663	0.00674	0.00688	0.00697	0.00708	0.00717	0.00729	0.00743	0.00762	0.00776	0.00792	0.00814	0.0084	0.00868	0.00882
1618	0.00566	0.00579	0.00589	0.00599	0.00612	0.0062	0.00631	0.0064	0.00651	0.00665	0.00684	0.007	0.00717	0.0074	0.00766	0.00794	0.00808
1617	0.00503	0.00513	0.00521	0.0053	0.00542	0.00549	0.00559	0.00567	0.00578	0.00592	0.00611	0.00628	0.00647	0.0067	0.00695	0.00723	0.00737
1616	0.00445	0.00452	0.00459	0.00467	0.00477	0.00484	0.00493	0.005	0.0051	0.00524	0.00543	0.00561	0.00581	0.00604	0.00629	0.00656	0.0067
1615.1	0.00392	0.00397	0.00403	0.00409	0.00418	0.00424	0.00432	0.00439	0.00449	0.00461	0.0048	0.00498	0.00519	0.00543	0.00567	0.00593	0.00607
1614.1	0.00344	0.00346	0.00351	0.00357	0.00364	0.00369	0.00377	0.00383	0.00392	0.00404	0.00423	0.00441	0.00461	0.00485	0.00508	0.00534	0.00547
1613.1	0.003	0.003	0.00304	0.00309	0.00315	0.0032	0.00327	0.00332	0.0034	0.00351	0.00369	0.00387	0.00407	0.00431	0.00453	0.00477	0.0049
1612.2	0.0026	0.00259	0.00262	0.00266	0.00271	0.00275	0.00281	0.00287	0.00294	0.00304	0.00321	0.00338	0.00357	0.0038	0.00401	0.00424	0.00436
1611.2	0.00224	0.00222	0.00224	0.00227	0.00232	0.00235	0.00241	0.00245	0.00252	0.00261	0.00277	0.00293	0.00311	0.00332	0.00352	0.00373	0.00385
1610.2	0.00193	0.00189	0.00191	0.00193	0.00197	0.002	0.00205	0.00209	0.00215	0.00224	0.00237	0.00252	0.00269	0.00288	0.00306	0.00325	0.00336
1609.3	0.00165	0.0016	0.00161	0.00164	0.00167	0.00169	0.00174	0.00177	0.00182	0.0019	0.00202	0.00214	0.0023	0.00247	0.00263	0.0028	0.0029
1608.3	0.0014	0.00135	0.00136	0.00138	0.00141	0.00143	0.00146	0.00149	0.00154	0.0016	0.0017	0.0018	0.00194	0.00208	0.00222	0.00237	0.00245
1607.4	0.00119	0.00114	0.00114	0.00116	0.00118	0.00119	0.00123	0.00125	0.00128	0.00133	0.00141	0.00149	0.00161	0.00173	0.00185	0.00197	0.00204
1606.4	0.000998	0.000945	0.00095	0.000961	0.000978	0.000987	0.00101	0.00103	0.00105	0.00109	0.00115	0.00121	0.0013	0.0014	0.00149	0.00159	0.00165
1605.4	0.000822	0.00077	0.000774	0.000781	0.000792	0.000798	0.000815	0.000827	0.000843	0.000867	0.000904	0.000952	0.00102	0.0011	0.00117	0.00124	0.00129
1604.5	0.000656	0.000607	0.000609	0.000613	0.000619	0.000623	0.000633	0.000641	0.000648	0.000663	0.000685	0.000717	0.000766	0.000823	0.000878	0.000932	0.000968
1603.5	0.000498	0.000454	0.000454	0.000455	0.000458	0.000459	0.000465	0.000469	0.00047	0.000478	0.000488	0.000509	0.000543	0.000582	0.000621	0.000661	0.000688
1602.5	0.000349	0.000313	0.000312	0.00031	0.000311	0.000311	0.000313	0.000314	0.000312	0.000315	0.000319	0.000331	0.000353	0.000379	0.000406	0.000433	0.000453
1601.6	0.000214	0.000187	0.000185	0.000183	0.000182	0.000182	0.000182	0.000182	0.000179	0.00018	0.00018	0.000187	0.000199	0.000215	0.000232	0.00025	0.000264
1600.6	9.61e-05	8.12e-05	7.99e-05	7.84e-05	7.76e-05	7.68e-05	7.66e-05	7.61e-05	7.4e-05	7.42e-05	7.34e-05	7.67e-05	8.23e-05	9.01e-05	9.81e-05	0.000108	0.000115
1599.6	0	0	0	0	0	0	0	0	0	0	0	0	0	0	0	0	0

## Sheet: Figure 4d
Perchlorate	% composition
pressure/ bar	side chains	turns and loops	a-helcies	random coils	ß-sheets
1	10.9179	18.4496	9.10469	16.2653	49.9656
406	10.4583	18.5494	9.22062	16.1655	49.1678
760	10.462	18.5357	9.23082	16.0754	48.8759
1142	10.4586	18.5181	9.21105	16.0525	48.7645
1784	10.4959	18.455	9.18159	16.057	48.7114
2151	10.5189	18.3581	9.17024	16.0689	48.7725
2561	10.5599	18.2489	9.16119	16.0621	48.8122
2888	10.6052	18.1616	9.15651	16.0621	48.8621
3370	10.6985	18.0561	9.13624	16.0424	48.906
3987	10.8474	17.9747	9.12758	16.0186	48.8987
4764	10.982	17.8993	9.13486	15.9653	48.8136
5325	11.1079	17.81	9.18595	15.8514	48.611
5980	11.3631	17.6888	9.24707	15.6341	48.2447
6685	11.52	17.5312	9.18599	15.4604	48.101
7443	11.6886	17.4425	9.13243	15.3393	48.0025
8534	12.0006	17.3914	9.11749	15.218	47.8834
8908	12.3011	17.2426	9.19328	15.1899	47.8342

## Sheet: Figure 5
FTIR
	tris buffer				0.25 M perchlorate
	Temperature	max error +/-	Pressure	max error +/-	Temperature	max error +/-	Pressure	max error +/-
1	57.6	1.07	1	0	47.21	0.66	1	0
2	45	0.5	5818	372	35	0.4	5615	400
3	35	0.3	6741	409	25	0.5	6347	697
4	20	0.2	7776	992	15	0.8	7086	1405
5	9.5	0.6	6783	825	5	0.6	7264	1978
DSC	tris buffer + 10 mM CaCL2				tris buffer + 10 mM CaCL2 +0.25M perchlorate
pH=7,8	ΔH	Tm			ΔH	Tm
n1	840.3	54.45		n1	471.27	43.88
n2	772.9	54.21		n2	483.19	43.8
n3	761.3	54.35		n3	355.74	43.95
mean	791.5	54.3367		mean	436.733	43.8767
max error +/-	42.6582	0.120554		max error +/-	70.395	0.0750555
DSCLiteratur	tris buffer	+ 25 mM CaCL2
pH=2,8
ΔHcal	588 kJ/mol	552
ΔCp	10.3kJ · K−1 · mol−1

## Sheet: Figure S1
a)
[BTEE]/ mM	35				30				25				20				15				10				5
200	1.04236	0.873271	1.16113	1.13831	0.967842	0.963866	0.942946	0.803077	0.745332	0.695539	0.754668	0.958506	0.720781	0.633645	0.874308	0.589557	0.531812	0.476141	0.447614	0.427213	0.404046	0.392116	0.361342	0.335062	0.232365	0.248617	0.25657	0.185512
150	0.790629	0.839212	1.11601	1.0797	0.873963	0.912863	0.792185	0.778873	0.670643	0.643326	0.786999	0.699862	0.657676	0.616701	0.599066	0.561895	0.396438	0.427732	0.381916	0.378112	0.363762	0.384163	0.332296	0.299447	0.213866	0.212483	0.189834	0.166753
100	0.718534	0.683956	0.936376	0.958333	0.830048	0.771611	0.725795	0.726141	0.652663	0.637967	0.646438	0.548582	0.5574	0.493084	0.493949	0.500346	0.433956	0.392462	0.399723	0.398686	0.336964	0.297891	0.269882	0.276971	0.311549	0.164696	0.207296	0.171127
75	0.619467	0.567946	0.798409	0.785961	0.655947	0.700035	0.683956	0.628112	0.601314	0.571577	0.580048	0.538209	0.556362	0.409059	0.530429	0.470609	0.420816	0.363243	0.433956	0.352524	0.356501	0.273686	0.321058	0.241874	0.250519	0.183783	0.1551	0.164263
50	0.526798	0.631916	0.646611	0.666494	0.59388	0.642635	0.568811	0.544433	0.514523	0.500173	0.49758	0.451763	0.474066	0.397649	0.375519	0.374654	0.369122	0.351833	0.355982	0.302213	0.340941	0.274032	0.355809	0.215076	0.223375	0.18482	0.167012
20	0.335062		0.246196	0.261065	0.290975	0.323479	0.260201	0.286999	0.277144	0.256224	0.264177	0.255014	0.23444	0.260373	0.230809	0.18897	0.203838	0.210927	0.224758	0.21888	0.223893	0.165353	0.187241	0.135754	0.120436		0.093811
10	0.385892	0.098133	0.154201	0.113382	0.165405		0.141563	0.134734	0.129668	0.168326	0.12685	0.159889	0.134561	0.147891	0.149205	0.140456	0.117047	0.09649	0.064454	0.187068	0.104772	0.105775	0.129651	0.075156	0.054616		0.049983
b)
[BTEE]/ mM	35				30				25				20				15				10				5
200	1.09319	1.20522	1.01573	1.05308	0.79668	0.896611	0.863762	0.791494	0.768154	0.685339	0.682746	0.673237	0.759509	0.563451	0.692254	0.582296	0.580221	0.528181	0.417185	0.396611	0.360304	0.329011	0.340595	0.35823	0.281466	0.298582	0.228734	0.290975
150	0.897995	1.09578	0.931017	1.03838	0.774378	0.78527	0.703665	0.750864	0.660615	0.577282	0.64056	0.614454	0.686549	0.521957	0.451418	0.501037	0.611169	0.424447	0.640041	0.446577	0.437932	0.289592	0.449343	0.31518	0.226141	0.238589	0.225622	0.23029
100	1.0472	0.948133	0.862033	0.99101	0.695021	0.724585	0.770055	0.759163	0.686203	0.576591	0.647994	0.603216	0.510892	0.50242	0.554461	0.481155	0.427386	0.411826	0.423755	0.420643	0.434129	0.273686	0.283368		0.429461	0.228043	0.240664	0.161549
75	0.817427	0.723029	0.837137	0.870332	0.694502	0.673237	0.676349	0.612379	0.54962		0.609959	0.556362	0.493603	0.47009	0.487898	0.470436	0.423064	0.376902	0.393499	0.359613	0.332988	0.268326	0.424965	0.240837	0.336618	0.160806	0.343188	0.167963
50	0.651452	0.637794	0.820194	0.753976	0.558956		0.523686	0.589385	0.463866	0.438797	0.427905	0.460754	0.477351	0.397649	0.429461	0.420643	0.344398	0.33731	0.39713	0.476314	0.35045	0.220436	0.409924	0.240318	0.221992	0.207815	0.281639	0.23565
20	0.18361	0.215595	0.321923	0.284924	0.222165	0.243603	0.334889	0.220609	0.302559	0.24101	0.261929	0.24758	0.265906	0.209716	0.268672	0.248444	0.169727	0.18482	0.370851	0.176349	0.22908	0.210581	0.30204	0.130481	0.200207	0.083212	0.178769	0.134595
10	0.0943465	0.131034	0.095038	0.129997	0.128925	0.157538	0.121663	0.159924	0.141615	0.069813	0.159613	0.150743	0.127334	0.040733	0.090647		0.202801	0.079028	0.116079	0.117531	0.271266	0.164557	0.223202	0.044969	0.095194		0.281985	0.043499
c)
[BTEE]/ mM	35				30				25				20				15				10				5
200	1.02196	0.883299	1.07002	0.756397	0.69018	0.78527	0.904046	0.633472	0.621024	0.616528	0.703665	0.578838	0.56518	0.606846	0.676694	0.501037	0.505705	0.454011	0.465941	0.399896	0.31639	0.39177	0.327974	0.30204	0.208852	0.269882	0.277835	0.297891
150	0.864108	0.895401	0.915629	0.688624	0.700035	0.738416	0.947787	0.65249	0.632953	0.626729	0.858575	0.550657	0.526625	0.545816	0.641425	0.49464	0.387102	0.503804	0.344571	0.398513	0.356501	0.323306	0.298409	0.297891	0.191909	0.270747	0.263831	0.231846
100	0.75	0.700899	0.524378		0.615491	0.600622	0.82832	0.522649	0.609267	0.570712	0.627248	0.444329	0.554806	0.458333	0.377766	0.364281	0.348548	0.611342	0.358748	0.319156	0.253112	0.369467	0.26677	0.27213	0.236515		0.24758	0.245332
75	0.624654	0.654391			0.562241	0.4713	0.822787	0.420816	0.613935	0.4713	0.5676	0.387275	0.640041	0.400069	0.448651	0.350104	0.321923	0.386411	0.328492	0.303596	0.320367	0.229772	0.274723	0.251556	0.255014	0.261757	0.218361	0.23686
50	0.522303	0.495159			0.386238	0.484959	0.344053		0.401452	0.388831	0.570367	0.244813	0.353562	0.399205	0.35408		0.341632	0.45038	0.280256	0.244467	0.326936	0.212656	0.198306	0.210581	0.144329	0.185858	0.203147	0.200726
20	0.204011	0.258472			0.199862	0.215768			0.209025	0.257089	0.554806	0.10657	0.194156	0.261584	0.227178	0.150346	0.262621	0.167877	0.190698	0.12666	0.130965	0.171473	0.137656	0.125761	0.128389		0.11129	0.110909
10	0.0731674	0.177732			0.068171	0.155031	0.105048		0.136636	0.224585	0.113814	0.340249	0.123064	0.151642	0.127196	0.086515	0.139834	0.0736	0.084976	0.072389	0.141148	0.073254	0.057694	0.066649	0.118793	0.087569	0.066165	0.058541
d)
[BTEE]/ mM	35				30				25				20				15				10				5
200	0.723029	1.07884	0.864626	0.893845	0.824689	0.732365	0.848721	0.691563	0.668396	0.689315	0.699689	0.700553			0.603734	0.468015	0.858921	0.394882	0.591113	0.460408	0.500692	0.417531	0.335408	0.319502	0.423582	0.237552	0.341113
150	0.722683	0.778008	0.709198	0.705394	0.669779	0.627075	0.704011	0.646266	0.571404	0.634336	0.569848	0.573306	0.527144	0.536653	0.517116	0.495332	0.489108	0.367047	0.521438	0.391252	0.51435	0.265041	0.377766	0.253631	0.29426	0.223548	0.524896	0.19139
100	0.770401	0.760546	0.639004	0.779391	0.663382	0.621369	0.735304	0.594571	0.578147	0.60166	0.580394	0.531466	0.506397	0.480809	0.690007	0.457123	0.449862	0.362552	0.371715	0.356155	0.333333	0.284232	0.473375	0.255705	0.200035	0.196231	0.236515	0.172061
75	0.633126	0.688624	0.665111	0.622407	0.61722	0.584544	0.544952	0.515041	0.433956	0.50657	0.555498	0.544087	0.569848	0.414246	0.419779	0.361169	0.373963	0.331777	0.385546	0.325553	0.399205	0.202801	0.395055	0.218534	0.148167	0.191044	0.238589	0.130584
50	0.536999	0.511065	0.431535	0.530602	0.416148	0.446231	0.39471	0.412344	0.430844	0.414938	0.501383	0.453492	0.443292	0.370678	0.435685	0.490837	0.345263	0.229426	0.380533	0.407331	0.331432	0.210408	0.208333	0.261411	0.25657		0.243949	0.147822
20	0.172389	0.209198	0.174101	0.16971	0.207123	0.206259	0.20695	0.167445	0.301176	0.185512	0.150069	0.166304	0.243776	0.168033	0.170781	0.094467	0.199862	0.183264	0.278354	0.179115	0.303596	0.150813	0.220263	0.141822	0.265387	0.091978	0.189661	0.088555
10	0.102818	0.105066	0.0846992	0.106674	0.094865	0.113572	0.120401	0.100761	0.094001	0.126228	0.088122	0.076314	0.115163	0.128302	0.188797	0.052714	0.215076	0.086497	0.169139	0.172735	0.225795	0.203147	0.063607	0.102213	0.214039	0.095055	0.133057	0.124481
e)
[BTEE]/ mM	35				30				25				20				15				10				5
200	0.596473	0.817427	0.842324	0.7787	0.594398	0.644537	0.723548	0.707815	0.733748	0.580567	0.609613	0.585062	0.449862		0.535961	0.472165	0.457469	0.362379	0.691563	0.360996	0.620505	0.290111	0.540802	0.282503	0.475104	0.189142	0.27749	0.194848
150	0.892116	0.674793	0.515042	0.632953	0.717669	0.52334	0.481328	0.530256	0.478907	0.487725	0.496715	0.403527	0.38278		0.426694	0.389696	0.500692	0.368084	0.385719	0.299101	0.371024	0.246715	0.305844	0.224931	0.29305	0.256743	0.31518	0.173237
100	0.594917	0.664938	0.546508	0.605636	0.542877	0.642289	0.473202	0.500346	0.49343	0.565698	0.533195	0.349931	0.554633	0.39592	0.429461	0.379668			0.387448	0.28527	0.226314		0.257607	0.23444	0.295643		0.21231	0.149084
75	0.403527	0.418396	0.476833	0.501556	0.387275	0.381397	0.477351	0.431189	0.457296	0.34751	0.442082	0.385201	0.422718	0.323824	0.380533	0.35045	0.283541	0.345609	0.502593	0.288036	0.39471	0.128129	0.460581	0.190007	0.115577	0.149723	0.232192	0.159924
50	0.345436	0.308437	0.386584		0.282849	0.340249	0.315007	0.332815	0.254322	0.213001	0.319156	0.280947	0.334544	0.266079	0.346646	0.239454	0.451418	0.176867	0.223375	0.189142	0.23686	0.176176	0.189834	0.137586	0.268154	0.105982	0.250692	0.16046
20	0.299965	0.155221	0.120972	0.137362	0.124775	0.137068	0.131397	0.10842	0.104841		0.184129	0.114575	0.154668	0.121473	0.176176	0.103458	0.062223	0.148513	0.14343	0.088313	0.068257	0.072804	0.161342	0.076435	0.054668		0.255533	0.102835
10	0.0526279		0.0843361	0.090007	0.078683	0.05242	0.089298		0.020851		0.131397	0.055221	0.114696	0.020522	0.124827	0.090474	0.054685		0.14834	0.150951	0.109941	0.023548	0.103026	0.03259	0.059872		0.119139	0.05038
f)
[BTEE]/ mM	35				30				25				20				15				10				5
200	0.956259	0.887621	0.91148	0.887448	0.896438	0.757434	0.757261	0.864108	0.821404	0.710235	0.83973	0.665802	0.697787	0.804979	0.78527	0.630878	0.481674	0.480463	0.488243	0.444329	0.387794	0.347683	0.423928	0.454703	0.288555	0.489454	0.262967
150	0.80982	0.842497	0.807227	0.840941	0.867393	0.789419	0.709371	0.688105	0.756051	0.709889	0.638658	0.663209	0.654564	0.615837	0.740145	0.558956	0.639696	0.461445	0.590595	0.532676	0.382434	0.396957	0.435166	0.370678	0.380533	0.294952	0.341632	0.298064
100	0.868949	0.973548	0.649896	0.634336	0.746196	0.723202	0.606501	0.646438	0.744986	0.662344	0.662863	0.599931	0.746715	0.5676	0.554288	0.577628	0.489454	0.432746	0.689834	0.377248	0.374308	0.301003	0.353043	0.313451	0.269018	0.313105	0.293741	0.224931
75	0.849412	0.584544	0.471127	0.493949	0.718707	0.725104	0.527663	0.535788	0.574343	0.618603	0.531985	0.584716	0.612725	0.524723	0.454011	0.467151	0.510373	0.42168	0.417185	0.321231	0.33731	0.280083	0.331777	0.269537	0.197614	0.397822	0.327628	0.218534
50	0.613589	0.580567	0.352351	0.398686	0.576245	0.563797	0.453147	0.420297	0.54668	0.528527	0.395747	0.426694	0.514004	0.534924	0.465768	0.392116	0.353216	0.37742	0.363243	0.279391	0.286307	0.312586	0.29426	0.209544	0.238589	0.158852	0.290456	0.185166
20	0.228043	0.368776			0.29426	0.265387	0.252248	0.175311	0.25121	0.244467	0.302732	0.238935	0.33316	0.191217	0.226833	0.367739	0.245851	0.212656	0.248963	0.136463	0.2213		0.179115	0.101228	0.240318	0.127801	0.268672	0.162137
10	0.144312	0.156017	0.165283	0.132365	0.134544	0.111826	0.101349	0.06824	0.18897	0.148721	0.196577	0.080273	0.149136	0.184302	0.140612	0.069295	0.133333	0.130982	0.138226	0.056345	0.140975	0.087258	0.107175	0.084215	0.118983	0.099775	0.264869	0.036929
g)
[BTEE]/ mM	35				30				25				20				15				10				5
200	0.346646	0.667012	0.70574	0.573306	0.400588	0.527317	0.66805	0.693292	0.309302	0.251383	0.684474	0.459198	0.261238	0.286999	0.401971	0.445712	0.231674	0.176349	0.449516	0.3176	0.191044	0.166753	0.519882	0.290975	0.184993	0.117946	0.39471	0.227524
150	0.281466		0.747752	0.746196	0.438278	0.282158	0.631743	0.559129	0.195712	0.229426	0.573306	0.669087	0.237552	0.194329	0.597337	0.365664	0.134561	0.173582	0.392462	0.48323	0.171179	0.130913	0.380014	0.516598	0.1287	0.166511	0.349066	0.185166
100	0.413382		0.585754	0.51556	0.248271	0.263658	0.564142	0.528527	0.248098	0.184647	0.552386	0.500346	0.264869	0.194848	0.432746	0.46888	0.138693		0.455394	0.303423	0.11167	0.114263	0.393672	0.444329	0.113693	0.11454	0.336445	0.223375
75	0.363071	0.26677	0.251729	0.423409	0.235996	0.257953	0.335062	0.412344	0.197614	0.190526	0.576418	0.494986	0.249136	0.188797	0.591113	0.341632	0.148669	0.135028	0.417185	0.208333	0.072752	0.109025	0.348721	0.284059	0.228907	0.062016	0.318811	0.168396
50	0.282676	0.237033	0.548755	0.344225	0.178942		0.338866	0.298928	0.158593	0.178769	0.344225	0.453838	0.166459	0.113935	0.442254	0.265733	0.121317	0.132918	0.19675	0.201245	0.07379	0.088209	0.137656	0.171283	0.08954	0.048392	0.355982	0.154806
20	0.27334	0.195712	0.274205		0.182746	0.084734	0.367047	0.206259	0.094156	0.053164	0.226833	0.141286	0.102818	0.081864	0.207469	0.214212	0.079737	0.061722	0.262794	0.160287	0.073686		0.184302	0.258472	0.05925		0.329011	0.141425
10	0.125467	0.126591	0.204184		0.15638	0.027351	0.203147		0.038261	0.129443	0.187241	0.126902	0.113192	0.027438	0.149239		0.049741	0.047407	0.211618	0.098133	0.022182	0.027196	0.115941	0.187759	0.049429	0.039661	0.29962	0.2111
h)
[BTEE]/ mM	35				30				25				20				15				10				5
200	0.620332	0.577282	0.506743	0.529737	0.551003	0.716632	0.525761	0.478562	0.894018	0.543223	0.619122	0.749827	0.619467	0.52334	0.671508	0.533195	0.537517	0.411307	0.539246	0.440007	0.367566	0.326418	0.486342	0.286653	0.337137	0.345954	0.251729	0.180152
150	0.71473	0.744467	0.544433	0.412172	0.672026	0.576072	0.505533	0.363935	0.560858	0.606674	0.568119	0.515906	0.592497	0.591805	0.451936		0.500346	0.47251	0.489281	0.375692	0.345436	0.260201	0.495505	0.259163	0.402835	0.198824	0.254322
100	0.562759	0.554115	0.528527	0.326591	0.544433	0.598893	0.44018	0.417185	0.525588	0.5	0.549101	0.366528	0.415975	0.426003	0.576936	0.360304	0.474758	0.430671	0.497407	0.516598	0.324689	0.287517	0.294087	0.306708	0.301694	0.240145	0.181708	0.237206
75	0.496369	0.368603	0.238762	0.248271	0.626383	0.386757	0.25778	0.4426	0.656639	0.423237	0.380705	0.465941	0.543223	0.397476	0.419433	0.500519	0.33973	0.255187	0.412344	0.217842	0.47666	0.274723	0.328838	0.216113	0.271438	0.178423	0.257953	0.207988
50	0.422545	0.2787			0.255014	0.412344	0.186895	0.24464	0.474758	0.225104	0.291494	0.152161	0.230463	0.524896	0.293741	0.084319	0.205394	0.195021	0.437241	0.265906	0.253112	0.130239	0.252593	0.094346	0.232192	0.096836	0.362206	0.122476
20	0.178769		0.178596		0.257607		0.2111	0.239972	0.167652	0.310685	0.266425	0.041926	0.418741	0.192773	0.136912		0.288382	0.239108	0.096075	0.107002	0.198479	0.171231	0.222165	0.206777	0.160823	0.084388	0.1625	0.05204
10			0.0632953		0.126297	0.10657	0.090698		0.089938		0.151954	0.154322	0.156846		0.167497	0.05		0.047044	0.119416	0.137517	0.133402		0.185166		0.118638		0.169848	0.104927

## Sheet: Figure S2
a)
[BTEE]/ um	1 Bar				500 bar				1000 bar				1500 bar
20	0.230291	0.292739	0.287241	0.267531	0.264315	0.25166	0.201037		0.24471	0.2389	0.279772		0.145539	0.197303
50	0.473237	0.43973	0.390041	0.387137	0.369502	0.372095	0.378942	0.342427	0.502282	0.342116	0.305809		0.3389	0.394295	0.384855	0.403942
75	0.554357	0.488693	0.35249	0.361929	0.480913	0.503423	0.354046	0.354564	0.408091	0.418154	0.348548	0.350622	0.388693	0.431432	0.354149	0.431432
125	0.513589	0.542842	0.44668		0.444191	0.496266	0.463278	0.386929	0.505083	0.507676	0.401141	0.438693	0.513071	0.535062	0.43527	0.391701
200	0.461515	0.479876	0.523859	0.545954	0.502282	0.523444	0.494606		0.245747	1.04253	0.495643	0.534025	0.497925	1.18776	0.478008	0.521784
b)
[BTEE]/uM	1 bar				500 bar				1000 bar				1500 bar
50	0.178112	0.211618	0.186929		0.190871	0.183921	0.168361	0.156017	0.108921	0.190249	0.131846	0.103838	0.148651	0.082541	0.091089
75	0.254461	0.270539	0.254772	0.228734	0.233299	0.247407	0.254564	0.238174	0.253734	0.226763	0.209025	0.193154	0.21027	0.196888	0.187344	0.174585
125	0.388485	0.430083	0.362863	0.356535	0.351037	0.339523	0.314108	0.374274	0.311307	0.340353	0.32417	0.353734	0.372407	0.311929	0.325934	0.312967
200	0.386411	0.349378	0.397614	0.3639	0.337344	0.335788	0.314523	0.313797	0.316286	0.350622	0.364523	0.380602	0.365871	0.383091	0.36556	0.35529
